# Supplementary material for: Postoperative Hypoglossal Nerve Palsy in Breast Reconstruction Surgery
Source: Medicina (Kaunas). 2026 May 8;62(5):912. doi: 10.3390/medicina62050912 (PMC13208740; doi:10.3390/medicina62050912)
Supplement: Supplementary file 1 [file medicina-62-00912-s001.zip]

Archive with 1 entries (1 files):
- medicina-4269946-supplementary.mp4
